# Supplementary material for: Role of AmpC-Inducing Genes in Modulating Other Serine Beta-Lactamases in Escherichia coli
Source: Antibiotics (Basel). 2022 Jan 6;11(1):67. doi: 10.3390/antibiotics11010067 (PMC8772759; doi:10.3390/antibiotics11010067)
Supplement: Supplementary file 1 [file antibiotics-11-00067-s001.zip]

Archive with 1 entries (1 files):
- antibiotics-1494485-supplementary.pdf
